# Supplementary material for: Influence of Freeze Drying and Spray Drying on the Physical and Chemical Properties of Powders from Cistus creticus L. Extract
Source: Foods. 2025 Mar 1;14(5):849. doi: 10.3390/foods14050849 (PMC11898460; doi:10.3390/foods14050849)
Supplement: Supplementary file 1 [file foods-14-00849-s001.zip]

Archive with 1 entries (1 files):
- foods-3453277-supplementary.pdf
